# Supplementary material for: Emergence of Enterobacter cloacae Complex Co-Producing IMP-10 and CTX-M, and Klebsiella pneumoniae Producing VIM-1 in Clinical Isolates in Japan
Source: Microorganisms. 2020 Nov 18;8(11):1816. doi: 10.3390/microorganisms8111816 (PMC7698710; doi:10.3390/microorganisms8111816)
Supplement: Supplementary file 1 [file microorganisms-08-01816-s001.zip]

Archive with 1 entries (1 files):
- microorganisms-965849-supplementary.xlsx
