# Supplementary material for: Emergence of Enterobacter cloacae Complex Co-Producing IMP-10 and CTX-M, and Klebsiella pneumoniae Producing VIM-1 in Clinical Isolates in Japan
Source: Microorganisms. 2020 Nov 18;8(11):1816. doi: 10.3390/microorganisms8111816 (PMC7698710; doi:10.3390/microorganisms8111816)
Supplement: Supplementary file 1 [file microorganisms-08-01816-s001.zip › microorganisms-965849-supplementary.xlsx]

## Sheet: Sheet1
Name	Sequence (5'→3')	Species	Application
dnaA-f2	AYAACCCGCTGTTCCTBTATGGCGGCAC	E. cloaca	MLST
dnaA-r	KGCCAGCGCCATCGCCATCTGACGCGG	E. cloaca	MLST
fusA-f2	TCGCGTTCGTTAACAAAATGGACCGTAT	E. cloaca	MLST
fusA-r2	TCGCCAGACGGCCCAGAGCCAGACCCAT	E. cloaca	MLST
gyrB-f	TCGACGAAGCGCTCGCGGGTCACTGTAA	E. cloaca	MLST
gyrB-r	GCAGAACCGCCCGCGGAGTCCCCTTCCA	E. cloaca	MLST
leuS-f2	GATCARCTSCCGGTKATCCTGCCGGAAG	E. cloaca	MLST
leuS-r	ATAGCCGCAATTGCGGTATTGAAGGTCT	E. cloaca	MLST
pyrG-f	AYCCBGAYGTBATTGCRCAYMAGGCGAT	E. cloaca	MLST
pyrG-r	GCRCGRATYTCVCCCTSHTCGTCCCAGC	E. cloaca	MLST
rplB-f	GTAAACCGACATCTCCGGGTCGTCGCCA	E. cloaca	MLST
rplB-r	ACCTTTGGTCTGAACGCCCCACGGAGTT	E. cloaca	MLST
rpoB-f	AAAAACGTATTCGTAAGGATTTTGGTAA	E. cloaca	MLST
rpoB-r2	CCAGCAGATCCAGGCTCAGCTCCATGTT	E. cloaca	MLST
gyrB-r3-seq	GCAGAACCGCCCGCGGAGTCCCCTTCC	E. cloaca	Sequencing for MLST
gyrB-f3-seq	AAAACCGGTACYATGGTGCGTTTCTGG	E. cloaca	Sequencing for MLST
fusA-r2-seq	ATCTCTTCACGYTTGTTAGCGTGCATCT	E. cloaca	Sequencing for MLST
gapA_fwd	GTTTTCCCAGTCACGACGTTGTATGAAGTATGACTCCACTCACGG	K. oxytoca	MLST
gapA_rev	TTGTGAGCGGATAACAATTTCAACGCCTTTCATTGCGCCTTCGGAA	K. oxytoca	MLST
infB_fwd	GTTTTCCCAGTCACGACGTTGTACTCTCTGCTGGACTACATTCG	K. oxytoca	MLST
infB_rev	TTGTGAGCGGATAACAATTTCCGCTTTCAGCTCCAGAACTTC	K. oxytoca	MLST
mdh_fwd	GTTTTCCCAGTCACGACGTTGTACCCAACTGCCTTCAGGTTCAG	K. oxytoca	MLST
mdh_rev	TTGTGAGCGGATAACAATTTCCCTTCCACGTAGGCGCATTCC	K. oxytoca	MLST
pgi_fwd	GTTTTCCCAGTCACGACGTTGTAGAGAAAAACCTGCCGGTGCTGCTG	K. oxytoca	MLST
pgi_rev	TTGTGAGCGGATAACAATTTCCGGTTAATCAGGCCGTTAGTGGAGC	K. oxytoca	MLST
phoE_fwd	GTTTTCCCAGTCACGACGTTGTAACCTGGCGCAACACCGATTTCTTC	K. oxytoca	MLST
phoE_rev	TTGTGAGCGGATAACAATTTCTTCAGCTGGTTGATTTTGTAATCCAC	K. oxytoca	MLST
rpoB_fwd	GTTTTCCCAGTCACGACGTTGTAGGCGAAATGGCGGAAAACCA	K. oxytoca	MLST
rpoB_rev	TTGTGAGCGGATAACAATTTCGAGTCTTCGAAGTTGTAACC	K. oxytoca	MLST
tonB_fwd	GTTTTCCCAGTCACGACGTTGTACTCTATACTTCGGTACATCAGGTT	K. oxytoca	MLST
tonB_rev	TTGTGAGCGGATAACAATTTCCCTGTTTGGCGGCCAGCACCTGGT	K. oxytoca	MLST
MLST_seq_fwd	GTTTTCCCAGTCACGACGTTGTA	K. oxytoca	Sequencing for MLST
MLST_seq_rev	TTGTGAGCGGATAACAATTTC	K. oxytoca	Sequencing for MLST
phoE_seq_fwd	TTTCTTCGGCGTGGTAGATCC	K. oxytoca	Sequencing for MLST
phoE_seq_rev	GTAATCCACAAAGGCATTC	K. oxytoca	Sequencing for MLST
Vic3oF	GTTTTCCCAGTCACGACGTTGTAGGCGAAATGGCWGAGAACCA	K. pneumoniae	MLST
Vic2oR	TTGTGAGCGGATAACAATTTCGAGTCTTCGAAGTTGTAACC	K. pneumoniae	MLST
gapA173oF	GTTTTCCCAGTCACGACGTTGTATGAAATATGACTCCACTCACGG	K. pneumoniae	MLST
gapA181oR	TTGTGAGCGGATAACAATTTCCTTCAGAAGCGGCTTTGATGGCTT	K. pneumoniae	MLST
mdh130oF	GTTTTCCCAGTCACGACGTTGTACCCAACTCGCTTCAGGTTCAG	K. pneumoniae	MLST
mdh867oR	TTGTGAGCGGATAACAATTTCCCGTTTTTCCCCAGCAGCAG	K. pneumoniae	MLST
pgi1FoF	GTTTTCCCAGTCACGACGTTGTAGAGAAAAACCTGCCTGTACTGCTGGC	K. pneumoniae	MLST
pgi1RoR	TTGTGAGCGGATAACAATTTCCGCGCCACGCTTTATAGCGGTTAAT	K. pneumoniae	MLST
phoE604.1oF	GTTTTCCCAGTCACGACGTTGTAACCTACCGCAACACCGACTTCTTCGG	K. pneumoniae	MLST
phoE604.2oR	TTGTGAGCGGATAACAATTTCTGATCAGAACTGGTAGGTGAT	K. pneumoniae	MLST
infB1FoF	GTTTTCCCAGTCACGACGTTGTACTCGCTGCTGGACTATATTCG	K. pneumoniae	MLST
infB1RoR	TTGTGAGCGGATAACAATTTCCGCTTTCAGCTCAAGAACTTC	K. pneumoniae	MLST
tonB1FoF	GTTTTCCCAGTCACGACGTTGTACTTTATACCTCGGTACATCAGGTT	K. pneumoniae	MLST
tonB2RoR	TTGTGAGCGGATAACAATTTCATTCGCCGGCTGRGCRGAGAG	K. pneumoniae	MLST
oF	GTTTTCCCAGTCACGACGTTGTA	K. pneumoniae	Sequencing for MLST
oR	TTGTGAGCGGATAACAATTTC	K. pneumoniae	Sequencing for MLST
IMP-1-F	TGAGCAAGTTATCTGTATTC		MBL
IMP-1-R	TTAGTTGCTTGGTTTTGATG		MBL
IMP-2-F	GGCAGTCGCCCTAAAACAAA		MBL
IMP-2-R	TAGTTACTTGGCTGTGATGG		MBL
VIM-1-F	TTATGGAGCAGCAACCGATGT		MBL
VIM-1-R	CAAAAGTCCCGCTCCAACGA		MBL
VIM-2-F	AAAGTTATGCCGCACTCACC		MBL
VIM-2-R	TGCAACTTCATGTTATGCCG		MBL
HI1 FW	GGAGCGATGGATTACTTCAGTAC		Inc
HI1 RV	TGCCGTTTCACCTCGTGAGTA		Inc
HI2 FW	TTTCTCCTGAGTCACCTGTTAACAC		Inc
HI2 RV	GGCTCACTACCGTTGTCATCCT		Inc
I1 FW	CGAAAGCCGGACGGCAGAA		Inc
I1 RV	TCGTCGTTCCGCCAAGTTCGT		Inc
X FW	AACCTTAGAGGCTATTTAAGTTGCTGAT		Inc
X RV	TGAGAGTCAATTTTTATCTCATGTTTTAGC		Inc
L/M FW	GGATGAAAACTATCAGCATCTGAAG		Inc
L/M RV	CTGCAGGGGCGATTCTTTAGG		Inc
N FW	GTCTAACGAGCTTACCGAAG		Inc
N RV	GTTTCAACTCTGCCAAGTTC		Inc
FIA FW	CCATGCTGGTTCTAGAGAAGGTG		Inc
FIA RV	GTATATCCTTACTGGCTTCCGCAG		Inc
FIB FW	GGAGTTCTGACACACGATTTTCTG		Inc
FIB RV	CTCCCGTCGCTTCAGGGCATT		Inc
W FW	CCTAAGAACAACAAAGCCCCCG		Inc
W RV	GGTGCGCGGCATAGAACCGT		Inc
Y FW	AATTCAAACAACACTGTGCAGCCTG		Inc
Y RV	GCGAGAATGGACGATTACAAAACTTT		Inc
P FW	CTATGGCCCTGCAAACGCGCCAGAAA		Inc
P RV	TCACGCGCCAGGGCGCAGCC		Inc
FIC FW	GTGAACTGGCAGATGAGGAAGG		Inc
FIC RV	TTCTCCTCGTCGCCAAACTAGAT		Inc
A/C FW	GAGAACCAAAGACAAAGACCTGGA		Inc
A/C RV	ACGACAAACCTGAATTGCCTCCTT		Inc
T FW	TTGGCCTGTTTGTGCCTAAACCAT		Inc
T RV	CGTTGATTACACTTAGCTTTGGAC		Inc
FIIS FW	CTGTCGTAAGCTGATGGC		Inc
FIIS RV	CTCTGCCACAAACTTCAGC		Inc
FrepB FW	TGATCGTTTAAGGAATTTTG		Inc
FrepB RV	GAAGATCAGTCACACCATCC		Inc
K/B FW	GCGGTCCGGAAAGCCAGAAAAC		Inc
K RV	TCTTTCACGAGCCCGCCAAA		Inc
B/O RV	TCTGCGTTCCGCCAAGTTCGA		Inc
